# Supplementary material for: Safety of changes in the use of noninvasive ventilation and high flow oxygen therapy on reintubation in a surgical intensive care unit: A retrospective cohort study
Source: PLoS One. 2021 Mar 22;16(3):e0249035. doi: 10.1371/journal.pone.0249035 (PMC7984629; doi:10.1371/journal.pone.0249035)
Supplement: S1 Data — (XLSX) [file pone.0249035.s005.xlsx]

## Sheet: Database_ARVENIO_v7
N_patient	Phase	Sexe	Age	BMI	SAPS2	ATCD_COPD	ATCD_OSA	ATCD_ArtHypertension	ATCD_CoronaryArtDisease	Type_Adm	No_surg	Adm_postop	D_postop_Adm	Pneumonia	Acute_pulm_oedem	ARDS	Coma	Shock	PF_Adm	ICU_LOS	Death_d28	Extub_day	PF_Extub	Reintubation_48h	Reintubation_d7	Delta_Extub_ReInt	Cause_ReIOT	Lenght_ventilat	D_withoutMV	Use_NI_Method	Delta_extub_NI_meth_h	NIV	Delta_Extub_NIV	Indication_NIV	Initial_pescr_NIVseance_h	Initial_pescr_NIV_freq_day	Initial_prescr_NIV_time_day	Inspi_supp_NIV	PEP_NIV	FiO2_NIV	Total_NIV_day	NIV_hr_day_Ratio	NIV_unpld_termin	NIV_unpld_termin_cause	HFO	Delta_Extub_HFO	Indication_HFO	Initial_pescr_HFOseance_h	Initial_pescr_HFO_freq_day
1	1	H	69	29.0606	48	0	0	0	0	Emerg_surg		1	1	1	0	0	0	1	136	19	0	17	234	0	0			17	11	0
2	1	H	52	20.8209	33	0	0	1	0	Emerg_surg		1	4	1	0	0	0	0	268	10	0	2	364	0	0			2	26	1	34	1	1	Curative	13	1	13	7	5	40	4	7.75	0		1	5	Curative	18	1
3	1	H	44	34.2628	30	0	0	0	0	Emerg_surg		1	0	0	0	0	0	0	136	4	0	2	228	0	0			2	26	0
4	1	H	66	24.0569	32	0	0	0	0	Med	Trauma	0		0	0	0	0	0	64	5	0	4	162	0	0			4	24	0
5	1	F	80	23.0469	40	0	0	1	0	Elect_surg		1	0	1	0	0	0	0	128	4	0	2	367	0	0			2	26	0
6	1	H	58	17.9151	33	0	0	0	0	Emerg_surg		1	1	0	0	0	0	0	290	2	0	1	350	0	0			1	27	0
7	1	H	23	27.7575	61	0	0	0	0	Med	Trauma	0		0	0	0	0	0	58	11	0	9	185	0	0			9	19	0
8	1	H	83	29.3848	44	0	0	0	0	Emerg_surg		1	0	0	0	0	0	0	96	7	1	1	297	1	1	1	Shock_CPR	28	0	0
9	1	H	84	22.4712	79	0	0	1	0	Med	Trauma	0		0	0	0	0	0	280	36	0	5	342	0	1	5	Respi_fail	22	9	0
10	1	H	62	28.7105	40	0	0	1	0	Emerg_surg		1	0	0	0	0	0	0	386	3	0	1	386	0	0			1	27	0
11	1	F	92	19.2277	51	0	0	1	0	Med	Cardiac_failure	0		0	0	0	0	1	548	15	1	1	353	1	1	1	Respi_fail	10	5	0
12	1	F	79	33.0904	39	0	0	1	0	Emerg_surg		1	0	0	0	0	1	0	497	8	0	1	340	1	1	0	Coma	3	25	0
13	1	F	67	27.6398	31	0	0	0	0	Med	Respiratory_fail	0		0	0	1	0	0	115	10	0	7	222	0	0			7	21	1	0	1	0	Preventive	1	1	2	10	6	30	1	2	0		0
14	1	F	67	21.7778	80	0	0	1	0	Emerg_surg		1	0	0	0	0	0	1	290	9	0	5	222	0	0			5	23	1	45	0													1	1	Curative	24	1
15	1	H	81	18.6709	49	1	0	0	0	Emerg_surg		1	0	0	0	0	0	0	410	5	0	1	264	0	0			1	27	1	4	1	0	Not_available	2	4	6	8	6	25	2	3.5	0		0
16	1	H	59	26.8544	37	0	0	1	0	Emerg_surg		1	25	0	0	0	0	0	231	40	0	13	232	1	1	0	Respi_fail	19	9	0
17	1	H	38	16.563	6	0	0	0	0	Elect_surg		1	0	0	0	0	0	0	200	2	0	1		0	0			1	27	0
18	1	H	74	28.6048	46	0	0	0	0	Emerg_surg		1	0	0	0	0	0	0	151	4	0	1	162	0	0			1	27	0
19	1	F	86	19.5006	56	0	0	1	0	Emerg_surg		1	0	0	0	0	0	0	273	4	0	1	420	0	0			1	27	0
20	1	F	65	19.3821	50	0	0	0	0	Med	Trauma_head_injury	0		0	0	0	1	0	520	3	0	1	480	0	0			1	27	0
21	1	F	86	25.8065	40	0	0	1	1	Emerg_surg		1	0	0	0	0	0	1	140	4	0	1	235	0	0			1	27	0
22	1	H	65	21.551	33	0	0	0	0	Emerg_surg		1	0	0	0	0	0	0	406	5	0	1	406	0	0			1	27	0
23	1	F	79	42.459	54	0	0	1	0	Emerg_surg		1	0	0	0	0	0	0	424	8	0	2	175	0	0			2	26	1	0	1	0	Preventive	2	2	2	7	5	40	1	2	0		0
24	1	F	42	14.1527	36	0	0	0	0	Emerg_surg		1	0	0	0	0	0	1	438	7	0	1	438	0	0			1	27	0
25	1	H	77	22.9854	84	1	0	0	0	Med	Cardiac_failure	0		0	0	0	0	1	285	12	0	7	110	0	0			7	21	0
26	1	H	72	23.255	44	0	0	1	0	Elect_surg		1	0	0	0	0	0	0	362	3	0	1	483	0	0			1	27	0
27	1	H	82	21.4619	59	0	0	1	0	Emerg_surg		1	0	1	0	1	0	1	95	7	0	4	225	0	0			5	23	0
28	1	H	65	34.9481	69	0	0	1	0	Med	Cardiac_failure	0		0	0	0	0	1	309	4	0	3	240	0	0			3	25	0
29	1	H	46	21.6815	47	0	0	0	0	Med	Trauma	0		0	0	0	0	0	538	12	0	9	196	0	0			9	19	1	3	0													1	0	Curative	24	1
30	1	H	67	19.6072	35	0	0	1	0	Med	Trauma	0		0	0	0	0	0	509	5	0	4	464	0	0			4	24	0
31	1	H	71	31.2394	39	0	0	1	1	Emerg_surg		1	0	0	0	0	0	0	307	5	0	3	186	0	0			7	21	0
32	1	H	71	31.2394	57	0	0	1	1	Emerg_surg		1	0	0	0	0	0	0	246	3	0	2	152	0	0			4	24	0
33	1	H	71	29.7339	46	0	0	1	1	Emerg_surg		1	0	0	0	0	0	0	188	3	0	2	220	0	0			2	26	0
34	1	F	62	26.0375	68	0	0	0	0	Emerg_surg		1	0	0	0	0	1	0	371	2	0	1	371	0	0			2	26	0
35	1	F	62	26.0375	50	0	0	0	0	Emerg_surg		1	0	0	0	0	1	0	317	5	0	1	310	0	0			1	27	0
36	1	F	79	32.7694	54	0	0	1	0	Emerg_surg		1	0	0	0	0	0	1	276	25	0	1	212	0	0			1	27	0
37	1	H	51	32.9507	54	0	0	0	0	Emerg_surg		1	0	0	0	0	1	0	462	24	0	9	364	0	0			9	21	0
38	1	H	90	21.3578	48	0	0	0	0	Med	Trauma	0		0	0	0	0	0	335	15	0	9	186	0	0			9	19	1	4	0													1	0	Curative	24	1
39	1	F	36	21.875	18	0	0	0	0	Emerg_surg		1	0	0	0	0	0	0	186	2	0	1	186	0	0			1	27	0
40	1	F	81	27.0552	56	0	0	1	0	Med	Respiratory_fail	0		1	0	0	0	0	293	16	0	9	263	0	0			10	18	0
41	1	F	81	27.0538	42	0	0	1	0	Elect_surg		1	0	0	0	0	0	0	240	14	0	1	240	0	0			1	27	1	58	1	2	Curative	2	6	12	8	6	35	3	11.3333	0		0
42	1	F	74	28.2828	73	0	0	1	0	Emerg_surg		1	0	0	0	0	0	1	83	11	0	8	115	0	0			8	20	1	0	0													1		Preventive	24	1
43	1	H	40	24.1517	28	0	0	0	0	Emerg_surg		1	0	0	0	0	0	0	654	83	0	12	157	1	1	2	Respi_fail	33	0	1	0	1	0	Preventive	4	4	12	12	5	50	1	12	0		1	0	Preventive	2	4
44	1	H	64	22.0522	54	0	0	0	0	Emerg_surg		1	0	0	0	0	1	0	512	48	0	22	132	1	1	0	Coma	44	0	0
45	1	H	83	34.6809	70	0	1	1	0	Med	Cardiac_failure	0		0	0	0	0	0	390	42	0	2	216	0	1	4	Respi_fail	14	14	0
46	1	F	87	28.5665	71	0	0	0	0	Emerg_surg		1	0	0	0	0	1	0	390	28	0	17	356	0	0			17	11	1	44	1	2	Curative	2	6	13	8	6	40	7	13.4286	0		0
47	1	F	85	17.5781	63	0	0	1	0	Med	Trauma_head_injury	0		0	0	0	1	0	480	12	0	7	260	0	0			9	19	0
48	1	F	47	19.2336	55	0	0	0	0	Emerg_surg		1	0	0	0	0	1	0	138	21	0	20	328	0	0			20	8	0
49	1	H	31	16.9796	45	0	0	0	0	Emerg_surg		1	0	0	0	0	0	1	56	25	0	5	137	0	1	3	Respi_fail	11	17	1	57	0													1	2	Curative	11	1
50	1	H	80	26.0375	80	0	0	1	0	Emerg_surg		1	0	0	0	0	0	0	86	11	0	10	322	0	0			10	18	0
51	1	H	26	20.0692	44	0	0	0	0	Med	Trauma	0		0	0	0	0	0	473	22	0	14	252	0	1	4	Respi_fail	16	12	0
52	1	H	66	29.34	59	0	0	0	0	Emerg_surg		1	0	0	0	0	0	0	307	23	0	17	330	0	0			17	11	0
53	1	H	71	28.699	52	0	0	0	0	Emerg_surg		1	0	0	0	0	0	0	295	21	0	13	316	0	0			13	15	0
54	1	H	79	32.2421	55	0	1	1	0	Elect_surg		1	5	0	0	0	0	0	101	16	0	7	157	0	1	3	Coma	13	15	1	0	1	0	Preventive	2	1	11	8	5	40	3	10	1	Reintubation	0
55	1	H	79	32.2421	53	0	1	1	0	Med	Respiratory_fail	0		1	0	0	0	0	230	75	0	2	216	0	1	4	Respi_fail	53	0	1	0	1	0	Other	10	1	10	17	5		4		1	Reintubation	0
56	1	H	47	29.3878	35	0	0	0	0	Emerg_surg		1	0	0	0	0	0	1	422	10	0	8	348	0	0			8	20	0
57	1	F	82	29.278	84	0	0	0	0	Emerg_surg		1	6	1	0	0	0	1	126	21	0	4	124	0	0		Respi_fail	7	21	1	8	1	0	Curative	24	1	16	12	5	60	6	14.3333	1	Reintubation	0
58	1	F	83	45.3694	51	0	0	1	0	Med	Nn_trauma_head_inj	0		0	0	0	1	1	354	7	0	1	430	0	0			1	27	0
59	1	H	71	26.9896	50	0	0	1	1	Emerg_surg		1	1	0	0	0	0	1	133	20	0	9	170	0	0			10	18	0
60	1	H	71	25.2595	36	0	0	1	1	Emerg_surg		1	1	0	1	0	0	0	166	2	0	1	288	0	0			1	27	0
61	1	F	61	15.3469	48	0	0	1	0	Emerg_surg		1	0	0	0	0	1	0	432	28	0	2	506	1	1	0	Respi_fail	22	6	1	1	1	0	Curative	2	1	2	15	5	50	1	2	1	Reintubation	0
62	1	H	49	26.6193	36	0	0	0	0	Med	Nn_trauma_head_inj	0		0	0	0	1	0	186	18	0	2	235	1	1	1	Respi_fail	13	15	1	15	0													1	0	Curative	6	1
63	1	H	46	42.2145	35	0	0	1	0	Elect_surg		1	0	0	0	0	0	0	100	2	0	1	183	0	0			1	27	0
64	1	F	40	23.3234	21	0	0	0	0	Emerg_surg		1	0	0	0	0	0	0	360	3	0	1	460	0	0			1	27	0
65	1	F	50	30.0914	27	0	0	0	0	Med	Nn_trauma_head_inj	0		0	0	0	1	0	242	20	0	9	282	0	0			9	19	0
66	1	H	18	19.9481	52	0	0	0	0	Med	Nn_trauma_head_inj	0		0	0	0	1	0	362	19	0	13	383	0	0			13	15	0
67	1	H	50	27.7778	45	0	0	0	0	Emerg_surg		1	0	0	0	0	1	0	328	24	0	23	336	0	0			24	4	0
68	1	F	68	25.2994	77	0	0	0	0	Emerg_surg		1	0	0	0	0	1	0	490	3	0	1	433	0	0			1	27	0
69	1	F	49	30.7306	80	0	0	0	0	Med	Cardiac_failure	0		0	0	0	0	1	274	7	1	3	261	0	1	4	Coma	3	4	0
70	1	H	87	27.4348	72	0	0	1	0	Med	Nn_trauma_head_inj	0		0	0	0	1	0	232	6	0	1	462	0	0			1	27	0
71	1	H	68	24.841	38	0	0	1	1	Elect_surg		1	0	0	0	0	0	0	112	5	0	1	190	0	0			1	27	0
72	1	F	53	32.4219	37	0	0	1	0	Emerg_surg		1	0	0	0	0	0	0	402	3	0	1	300	0	0			2	26	0
73	1	H	58	37.0155	31	0	1	0	0	Med	Nn_trauma_head_inj	0		1	0	0	0	0	164	3	0	1	130	0	0			2	26	1	3	1	1	Other							1		0		0
74	1	H	78	25.7117	69	0	0	1	1	Emerg_surg		1	0	0	0	0	0	1	426	16	1	8	383	0	1	3	Respi_fail	12	4	1	1	1	3	Curative	3	4	7	12	5	45	1	7	1	Reintubation	1	0	Preventive	24	1
75	1	H	32	25.0593	48	0	0	0	0	Emerg_surg		1	0	0	0	0	0	0	484	36	0	23	410	1	1	0	Respi_fail	29	0	0															0
76	1	F	61	35.0032	51	0	0	0	0	Med	Trauma_head_injury	0		0	0	0	1	0	332	22	0	19	320	0	0			19	9	0
77	1	H	65	45.5377	37	0	1	0	0	Emerg_surg		1	0	0	0	0	0	0	248	3	0	1	266	0	0			1	27	1	12	1	0	Other	6	1	6				1	6	0		0
78	1	H	60	19.8413	36	0	0	1	0	Med	Respiratory_fail	0		1	0	0	0	1	126	3	0	2	188	0	0			2	26	0
79	1	F	73	51.7995	58	0	0	1	0	Emerg_surg		1	0	0	0	0	0	1	137	4	0	3	254	0	0			3	25	0
80	1	H	56	30.2469	34	0	0	0	0	Emerg_surg		1	0	0	0	0	0	1	150	2	0	1	150	0	0			2	26	0
81	1	H	56	33.9506	24	0	0	0	0	Emerg_surg		1	0	0	0	0	0	0	184	2	0	1	184	0	0			1	27	0
82	1	H	54	27.7008	43	0	0	1	0	Emerg_surg		1	0	0	0	0	1	0	293	22	0	1	490	0	0			1	27	0
83	1	H	35	25.0593	40	0	0	0	0	Med	Trauma_head_injury	0		0	0	0	1	0	490	2	0	1	373	0	0			1	27	0
84	1	H	62	23.6203	33	0	0	0	0	Med	Other	0		0	0	0	0	0	629	11	0	5	195	0	0			5	23	0
85	1	H	48	22.2826	21	0	0	0	0	Emerg_surg		1	0	0	0	0	0	0	453	2	0	1	453	0	0			2	26	0
86	1	H	87	27.1605	87	0	0	1	0	Med	Nn_trauma_head_inj	0		0	0	0	0	0	162	3	0	1	313	0	0			2	26	0
87	1	F	23	18.2066	37	0	0	0	0	Emerg_surg		1	0	0	0	0	0	0	510	8	0	8	424	0	0			8	20	0
88	1	F	68	24.3259	70	0	0	1	0	Emerg_surg		1	6	0	0	0	0	0	213	4	0	2	340	0	0			2	26	0
89	1	H	22	34.7699	22	0	0	0	0	Emerg_surg		1	0	0	0	0	0	0	318	13	0	2	198	0	0			2	26	0
90	1	F	56	24.9199	50	0	0	1	0	Elect_surg		1	4	1	0	0	0	0	192	8	0	4	267	0	0			5	23	0
91	1	H	65	25.5036	41	0	0	0	0	Emerg_surg		1	1	0	0	0	0	0	322	23	0	11	230	0	0			11	17	1	0.5	1	0	Curative	2	6	7	8	5	80	1	7	1	Intolerance	1	0	Curative	2	6
92	1	H	75	33.0579	76	0	0	0	0	Emerg_surg		1	0	0	0	0	0	0	168	8	0	6	317	0	0			6	20	0
93	1	H	75	33.0579	60	0	0	0	0	Emerg_surg		1	0	0	0	0	1	0	340	4	0	2	480	0	0			2	26	0
94	1	F	81	21.6413	46	0	0	1	0	Elect_surg		1	6	0	0	0	0	0	127	10	1	2	203	1	1	1	Respi_fail	9	0	1	5	1	0	Curative	3	5	7	10	6	40	2	7	1	Reintubation	1	0	Curative	2	5
95	1	H	66	37.5567	58	1	0	1	1	Emerg_surg		1	0	0	0	0	1	0	176	24	1	23	338	1	1	0	Shock_CPR	25	1	0
96	1	H	51	24.5351	34	0	0	0	0	Emerg_surg		1	0	0	0	0	1	0	300	21	0	14	287	0	0			14	14	1	20	0													1	1	Curative	24	1
97	1	H	57	29.7609	62	0	0	1	0	Emerg_surg		1	0	0	0	1	0	1	92	7	0	6	225	0	0			6	22	0
98	1	H	27	19.4444	28	0	0	0	0	Emerg_surg		1	0	0	0	0	1	0	352	4	0	1	352	0	0			2	26	0
99	1	H	41	16.6531	36	0	0	0	0	Emerg_surg		1	2	1	0	0	0	0	107	4	0	1	90	0	0			2	26	0
100	1	F	78	27.6398	63	0	0	1	0	Emerg_surg		1	4	1	0	0	0	0	245	26	0	6	320	0	0			9	19	1	3	0													1	0	Curative	24	1
101	1	F	51	24.6711	70	0	0	0	0	Emerg_surg		1	0	0	0	0	1	0	287	30	0	23	248	0	0			23	5	1	13	0													1	0	Curative	11	1
102	1	H	56	20.2449	61	1	0	1	0	Emerg_surg		1	0	0	0	0	0	0	222	3	1	1	432	0	0			1	27	0
103	1	H	69	26.2878	84	0	0	1	0	Emerg_surg		1	0	0	0	0	0	1	128	7	0	3	273	0	0			3	25	0
104	1	H	71	33.4124	61	0	0	1	1	Med	Cardiac_failure	0		0	0	0	0	1	476	3	0	2	235	0	0			2	26	0
105	1	H	70	26.7229	40	1	0	1	1	Elect_surg		1	0	0	0	0	0	1	330	5	0	2	330	0	0			2	26	0
106	1	F	78	25.2363	68	0	0	1	0	Emerg_surg		1	0	0	0	0	1	0	433	15	0	12	330	0	0			12	16	0
107	1	H	63	25.0135	44	0	0	1	0	Emerg_surg		1	0	0	0	0	1	0	388	6	0	4	328	0	0			4	24	0
108	1	F	73	25.2363	37	0	0	1	0	Med	Cardiac_failure	0		0	1	0	0	0	138	6	0	2	342	0	0			2	26	1	0	0													1	0	Preventive	10	1
109	1	H	82	28.6689	86	0	0	1	0	Emerg_surg		1	0	0	0	0	0	1	81	8	0	6	182	0	0			7	21	0
110	1	F	86	21.6441	57	0	0	1	0	Emerg_surg		1	0	0	0	0	0	0	562	3	0	1	562	0	0			2	26	0
111	1	F	52	20.83	32	0	0	0	0	Med	Trauma	0		0	0	0	1	0	545	3	0	2	477	0	0			2	26	0
112	1	H	61	25.1024	52	0	0	0	0	Emerg_surg		1	0	0	0	0	0	0	440	2	0	1	272	0	0			1	27	0
113	1	H	39	28.6661	60	0	0	0	0	Emerg_surg		1	0	0	0	0	0	1	559	15	0	8	141	0	0			8	20	1	3	0													1	0	Curative	8	1
114	1	H	57	20.4152	51	0	0	1	0	Emerg_surg		1	0	0	0	0	1	0	142	5	0	1	183	0	0			1	27	0
115	1	F	59	30.8012	47	0	0	0	1	Emerg_surg		1	0	0	0	0	1	0	310	6	0	6	316	0	0			6	22	0
116	1	F	58	21.4536	36	0	0	0	0	Emerg_surg		1	0	0	0	0	0	1	432	4	0	1	432	0	0			1	27	0
117	1	H	78	30.4772	78	0	0	1	0	Emerg_surg		1	0	0	0	0	0	0	128	15	0	9	157	0	0			10	18	0
118	1	H	66	28.7037	36	0	0	0	0	Emerg_surg		1	0	0	0	0	0	0	420	5	0	2	233	0	0			2	26	0
119	1	H	76	29.0437	48	0	0	1	1	Emerg_surg		1	0	0	0	0	1	0	367	2	0	2	467	0	0			2	26	0
120	1	H	53	26.7949	34	0	0	0	0	Emerg_surg		1	0	0	0	0	1	0	520	17	0	9	290	0	0			11	17	1	45	0													1	2	Curative	24	1
121	1	H	75	28.7347	61	0	0	1	0	Emerg_surg		1	0	0	0	0	0	0	300	4	0	2	220	0	0			2	24	0
122	1	H	75	28.7347	52	1	1	1	1	Med	Nn_trauma_head_inj	0		1	0	0	0	0	145	15	0	2	167	0	0			2	26	0
123	1	F	70	27.1203	36	0	0	0	0	Med	Trauma	0		0	0	0	1	0	420	15	0	4	216	1	1	1	Respi_fail	10	15	0
124	1	H	70	27.1203	51	0	0	0	0	Med	Respiratory_fail	0		1	0	0	0	0	260	4	0	2	354	0	0			3	25	0
125	1	F	24	25.1559	49	0	0	0	0	Emerg_surg		1	1	0	0	0	0	0	89	12	0	2	150	1	1	1	Respi_fail	2	26	0
126	1	F	50	26.7094	40	0	0	0	0	Emerg_surg		1	0	0	0	0	1	0	350	15	0	2	290	0	0			2	26	0
127	1	H	88	25.1559	64	0	0	1	0	Med	Trauma	0		0	0	0	1	0	357	7	0	2	424	0	0			2	26	0
128	1	H	70	26.2649	64	0	0	1	0	Emerg_surg		1	0	0	0	0	0	1	162	10	0	6	207	0	0			6	22	1	8	1	0	Not_available	2	1	2	12	5	30	1	2	0		0
129	1	H	66	35.9862	29	0	1	1	1	Elect_surg		1	0	0	0	0	0	0	455	1	0	1	455	0	0			1	27	0
130	1	H	66	35.9862	59	0	1	1	1	Elect_surg		1	7	1	0	0	0	0	142	11	0	7	460	0	0			8	20	0
131	1	H	76	99	38	0	0	0	0	Emerg_surg		1	0	0	0	0	0	0	290	22	0	19	347	0	0			19	9	0
132	1	H	86	29.7578	55	0	0	0	1	Emerg_surg		1	0	0	0	0	0	1	350	12	1	2	293	0	0			2	26	0
133	1	H	57	27.7447	41	0	0	1	0	Med	Nn_trauma_head_inj	0		0	0	0	1	0	277	39	0	21	409	1	1	1	Coma	32	0	0
134	1	H	66	24.093	50	0	0	1	1	Emerg_surg		1	0	0	0	0	0	1	162	6	0	1	237	0	0			2	26	0
135	1	H	78	26.5731	66	1	1	1	0	Med	Respiratory_fail	0		1	0	0	0	0	193	15	1	8	238	0	0			8	6	1	0	1	0	Preventive	2	6	16	8	5	25	7	9.57143	1	Death	0
136	1	H	76	34.2058	66	0	0	1	0	Emerg_surg		1	0	0	0	0	1	0	222	26	0	7	172	1	1	1	Coma	26	2	1	26	0													1	1	Curative	3	1
137	1	F	86	29.7778	61	0	0	1	0	Med	Nn_trauma_head_inj	0		0	0	0	1	0	462	2	0	1	462	0	0			1	27	0
138	1	F	79	99	41	0	0	0	0	Med	Nn_trauma_head_inj	0		0	0	0	1	0	522	3	0	1	410	0	0			1	27	0
139	1	F	73	37.8906	57	0	0	1	1	Emerg_surg		1	0	0	0	0	0	1	177	8	0	1	177	0	0			1	27	0
140	1	F	73	35.5469	45	0	0	1	1	Med	Respiratory_fail	0		0	0	0	0	0	160	5	0	4	217	0	0			4	24	1	7	1	0	Not_available	2	3	5	8	5	30	1	5	0		0
141	1	H	22	22.2753	56	0	0	0	0	Emerg_surg		1	0	0	0	0	0	1	348	4	0	1	313	0	0			1	27	0
142	1	H	61	22.0243	57	0	0	1	0	Med	Nn_trauma_head_inj	0		0	0	0	1	0	613	3	0	1	520	0	0			1	27	0
143	1	H	89	28.8415	82	0	0	1	1	Med	Nn_trauma_head_inj	0		0	0	0	1	1	410	5	1	4	392	0	0			4	24	0
144	1	H	65	45.1665	56	0	0	1	0	Med	Nn_trauma_head_inj	0		0	0	0	1	0	263	32	0	27	300	1	1	0	Respi_fail	32	0	0
145	1	F	73	29.903	53	0	0	1	0	Emerg_surg		1	0	0	0	0	0	1	284	29	0	2	376	0	0			6	22	1	240	0													1	11	Curative	3	1
146	1	H	66	28.2828	68	0	0	0	0	Emerg_surg		1	0	0	0	0	1	0	360	17	0	9	172	0	0			9	19	1	135	0													1	5	Curative	6	1
147	1	F	61	25.2363	37	0	0	1	0	Elect_surg		1	0	0	0	0	0	0	420	8	0	1	443	0	0			1	27	0
148	1	H	29	24.4857	26	0	0	0	0	Emerg_surg		1	0	0	0	0	0	0	512	2	0	1	512	0	0			1	27	0
149	1	F	75	27.6398	56	0	0	0	0	Med	Trauma	0		0	0	0	1	0	265	5	0	3	194	0	0			3	25	0
150	1	H	64	21.551	51	0	0	0	0	Emerg_surg		1	0	0	0	0	1	0	292	34	0	24	300	0	1	3	Respi_fail	28	0	0
151	1	H	21	23.5294	60	0	0	0	0	Emerg_surg		1	0	0	0	0	0	0	395	14	0	6	180	0	0			7	21	0
152	1	H	47	27.398	42	0	0	0	0	Emerg_surg		1	0	1	0	0	0	1	113	22	0	13	207	0	0			13	15	1	0	0													1	0	Preventive	20	1
153	1	H	81	27.8293	50	0	0	0	0	Med	Cardiac_failure	0		0	0	0	0	1	152	4	0	2	377	0	0			2	26	0
154	1	H	62	21.6049	47	0	0	0	0	Emerg_surg		1	0	0	0	0	1	0	540	15	0	6	297	0	0			6	22	0
155	1	H	25	18.1154	28	0	0	0	0	Emerg_surg		1	0	0	0	0	1	0	585	10	0	8	247	0	0			8	20	0
156	1	H	25	20.8307	37	0	0	0	0	Med	Trauma	0		0	0	0	1	0	516	4	0	3	296	0	0			3	25	0
157	1	F	70	24.7676	77	0	1	0	0	Emerg_surg		1	0	0	0	0	1	0	278	18	0	19	312	0	0			19	9	0
158	1	H	20	18.3391	40	0	0	0	0	Med	Trauma	0		0	0	0	1	0	570	23	0	14	457	0	0			14	12	0
159	1	H	20	15.917	31	0	0	0	0	Med	Nn_trauma_head_inj	0		0	0	0	1	0	417	5	0	2	340	0	0			2	26	0
160	1	H	63	21.6713	47	0	0	1	0	Med	Nn_trauma_head_inj	0		0	0	0	1	0	230	31	0	24	226	0	0			24	4	1	0	0													1	0	Preventive	19	1
161	1	H	48	27.0538	44	0	0	0	0	Emerg_surg		1	0	0	0	0	1	0	272	18	0	1	288	1	1	0	Respi_fail	18	10	0
162	1	H	59	26.7539	26	0	1	0	0	Emerg_surg		1	0	0	0	0	0	0	426	8	0	4	237	0	0			5	23	0
163	1	F	68	39.4477	81	0	0	0	0	Med	Cardiac_failure	0		0	0	0	0	1	144	19	0	11	381	0	0			11	17	0
164	1	F	56	27.1203	52	0	0	1	0	Emerg_surg		1	0	0	0	0	0	1	240	6	0	5	217	0	0			6	22	0
165	1	F	70	24.9108	62	0	0	1	0	Emerg_surg		1	0	0	0	0	1	0	398	7	0	2	282	0	0			2	26	0
166	1	F	57	22.3133	43	0	0	0	0	Med	Trauma	0		0	0	0	1	0	443	20	0	19	567	0	0			19	9	0
167	1	F	51	31.5963	49	0	0	1	0	Med	Nn_trauma_head_inj	0		0	0	0	1	0	227	7	0	2	232	0	0			2	26	0
168	1	H	67	37.8776	43	0	0	1	0	Emerg_surg		1	0	0	0	0	0	0	342	1	0	1	342	0	0			1	27	0
169	1	H	24	19.9251	51	0	0	0	0	Emerg_surg		1	0	0	0	0	1	0	557	11	0	10	504	0	0			10	18	0
170	1	H	62	19.4444	45	1	0	0	0	Med	Respiratory_fail	0		1	0	0	0	0	96	5	0	3	180	0	0			3	25	0
171	1	H	44	29.2839	28	0	0	0	0	Emerg_surg		1	0	0	0	0	0	1	375	4	0	3	370	0	0			4	24	0
172	1	F	81	32.6905	59	0	0	1	0	Med	Nn_trauma_head_inj	0		0	0	0	1	0	650	3	0	1	650	0	0			1	27	1	1	1	0	Curative	15	1	15	6	3	40	1	15	0		0
173	1	H	74	33.3061	35	1	1	1	0	Med	Respiratory_fail	0		0	0	0	0	0	234	9	0	1	271	1	1	0	Respi_fail	5	23	1	11	1	0	Preventive	5	1	5				1	5	1	Reintubation	0
174	1	H	65	33.771	55	0	0	0	0	Med	Nn_trauma_head_inj	0		0	0	0	1	0	373	38	0	13	240	1	1	1	Coma	27	1	1	0	1	0	Preventive	3	1	3	10	5	30	1	3	1	Switch	1	0	Preventive	21	1
175	1	H	62	26.3958	26	0	0	0	0	Emerg_surg		1	0	0	0	0	0	1	365	14	0	1	280	1	1	0	Respi_fail	6	22	0
176	1	H	73	35.1562	30	1	0	0	0	Elect_surg		1	0	0	1	0	0	0	132	18	0	7	223	0	0			7	21	1	0	1	0	Preventive	1	3	14	8	6	40	3	12.6667	0		1	6	Curative	3	1
177	1	F	56	32.7449	37	0	0	0	0	Elect_surg		1	0	0	0	0	0	1	395	4	0	3	267	0	0			3	25	0
178	1	H	79	29.4118	41	0	0	0	0	Med	Trauma_head_injury	0		0	0	0	1	0	326	16	1	5	317	0	1	3	Respi_fail	12	16	0
179	1	H	44	28.9979	35	0	0	0	0	Elect_surg		1	4	1	0	1	0	0	178	25	0	12	267	0	0			12	16	1	49	0													1	2	Curative	24	1
180	1	H	44	22.5878	45	0	0	0	0	Emerg_surg		1	0	0	0	0	0	1	198	8	0	6	307	0	0			6	22	0
181	1	H	63	33.8566	55	0	0	1	1	Emerg_surg		1	0	0	0	0	0	1	267	7	0	3	340	0	0			3	25	0
182	2	H	48	46.9136	44	0	1	0	0	Emerg_surg		1	0	1	0	1	0	1	150	22	0	15	337	0	0			16	12	1	12	1	0	Other	4	1	4				2	4	0		0
183	2	H	84	27.4348	54	1	0	0	0	Emerg_surg		1	2	0	0	0	0	1	365	9	1	4	305	0	0			6	22	0
184	2	H	30	20.0692	27	0	0	0	0	Med	Trauma_head_injury	0		0	0	0	1	0	495.238	3	0	2	733	0	0			4	24	0
185	2	F	86	30.0244	58	0	0	1	0	Emerg_surg		1	0	0	0	0	0	0	162	21	0	2	145	0	1	5	Respi_fail	9	19	1	70	0													1	3	Curative	12	1
186	2	F	84	33.9844	49	1	0	1	0	Elect_surg		1	4	1	0	1	0	1	95.7143	4	0	2	191	0	0			3	25	0
187	2	F	75	23.3091	52	0	0	1	0	Med	Nn_trauma_head_inj	0		0	0	0	1	1	296	4	0	1	280	0	0			3	25	0
188	2	H	90	24.9649	47	0	0	1	0	Med	Respiratory_fail	0		1	0	0	0	0	188.889	2	0	2	251	0	0			3	25	0
189	2	H	37	21.7993	12	0	0	0	0	Emerg_surg		1	0	0	0	0	0	0	495	3	0	1	648	0	0			3	25	0
190	2	H	31	19.5918	16	0	0	0	0	Med	Trauma	0		0	0	0	0	0	488	4	0	1	488	0	0			2	26	0
191	2	H	58	23.2254	23	0	0	1	0	Med	Trauma_head_injury	0		0	0	0	1	0	304	2	0	0	304	0	0			2	26	0
192	2	H	58	22.8624	20	0	0	0	0	Med	Nn_trauma_head_inj	0		0	0	0	1	0	173.333	4	0	2	248	0	0			3	25	0
193	2	H	86	19.6052	63	0	0	1	0	Emerg_surg		1	4	1	0	0	0	1	262.857	9	0	3	273	0	0			4	24	0
194	2	H	63	23.8895	51	0	0	0	0	Med	Abdominal_sepsis	0		0	0	0	0	1	266.667	26	0	5	292	0	1	3	Respi_fail	19	9	1	48	1	3	Curative	3	6	8	10	5	30	1	8	1	Reintubation	0
195	2	F	71	28.5156	37	0	0	0	0	Emerg_surg		1	1	0	0	0	0	1	280	8	0	2	191	0	0			4	24	1	0	0													1	0	Curative	24	1
196	2	F	41	24.9108	21	0	0	0	0	Elect_surg		1	0	0	0	0	0	0	404.762	3	0	1	405	0	0			2	26	0
197	2	F	44	28.3447	37	0	0	0	0	Emerg_surg		1	1	0	0	0	0	1	118.333	7	0	2	250	0	0			3	25	0
198	2	F	77	28.0404	71	0	0	1	0	Emerg_surg		1	0	0	0	1	0	1	157.5	10	0	5	206	0	0			6	22	0
199	2	H	82	23.7022	48	0	0	1	1	Elect_surg		1	3	1	0	1	0	0	118	6	0	1	184	0	0			2	26	0
200	2	H	81	24.5779	52	0	0	0	0	Emerg_surg		1	0	0	0	0	0	1	180	12	0	4	144	0	0			5	23	1	6	0													1	0	Curative	19	1
201	2	H	37	30.8365	73	0	0	0	0	Emerg_surg		1	0	0	0	0	0	1	488	17	0	13	310	0	0			15	13	0
202	2	H	29	99	19	0	0	0	0	Med	Trauma_head_injury	0		0	0	0	1	0	366.667	2	0	1	367	0	0			1	27	0
203	2	H	37	30.4709	35	0	0	0	0	Med	Trauma	0		0	0	0	0	1	248	9	0	8	104	0	0			10	18	1	0	0													1	0	Preventive	14	1
204	2	H	65	37.6493	77	0	0	1	0	Emerg_surg		1	0	0	0	0	0	1	41	8	0	2	305	0	0			4	24	0
205	2	F	81	24.9135	46	0	0	1	0	Med	Abdominal_sepsis	0		0	0	0	0	1	205	21	0	0	205	0	0			2	26	0	0
206	2	F	23	27.1106	59	0	0	0	0	Med	Respiratory_fail	0		1	0	0	0	0	215.556	2	0	0	216	0	0			1	27	0
207	2	H	47	33.7465	38	0	0	0	0	Emerg_surg		1	0	0	0	0	0	1	232	14	0	12	452	0	0			14	14	0
208	2	H	88	29.0688	72	1	0	1	0	Med	Abdominal_sepsis	0		0	0	0	0	1	130	10	0	6	440	0	0			8	20	0
209	2	H	23	17.239	48	0	0	0	0	Med	Trauma_head_injury	0		0	0	0	0	0	250	4	0	1	185	0	0			2	26	0
210	2	H	71	38.0623	47	0	0	1	0	Emerg_surg		1	0	0	0	0	1	0	147.5	5	0	1	243	0	0			2	26	1	24	0													1	1	Curative	22	1
211	2	H	68	34.6021	64	0	0	1	0	Emerg_surg		1	0	0	0	0	0	1	243.75	11	0	7	360	0	0			8	20	0
212	2	H	58	26.1493	26	0	0	0	0	Med	Trauma	0		0	0	0	0	0	336	11	0	1	336	1	1	0	Respi_fail	10	18	0
213	2	H	82	24.3025	59	1	0	1	0	Emerg_surg		1	7	1	0	0	0	0	266.667	2	0	1	267	0	0			2	26	0
214	2	F	27	24.2187	27	0	0	0	0	Emerg_surg		1	0	0	0	0	0	0	200	1	0	1	500	0	0			1	27	0
215	2	F	69	28.3987	59	0	0	0	1	Med	Trauma_head_injury	0		0	0	0	0	1	270	1	0	0	270	0	0			2	26	0
216	2	H	45	19.3772	47	0	0	1	0	Emerg_surg		1	0	0	0	0	1	0	485.714	4	0	1	253	0	0			2	26	0
217	2	H	30	21.3068	42	0	0	0	0	Emerg_surg		1	0	0	0	0	0	0	310	7	0	5	291	0	0			5	23	0
218	2	H	59	25.7276	47	0	0	0	0	Emerg_surg		1	0	0	0	0	1	1	304	27	0	51	356	0	0			22	6	0
219	2	H	70	30.2978	52	0	1	0	0	Emerg_surg		1	0	0	0	0	0	1	480	5	0	0	480	0	0			2	26	0
220	2	H	19	33.3333	74	0	0	0	0	Emerg_surg		1	0	0	0	0	0	1	286.667	21	0	16	263	0	0			18	10	1	6	0													1	0	Curative	18	1
221	2	H	63	22.0243	45	1	0	1	0	Elect_surg		1	5	0	0	0	0	1	445	7	0	3	244	0	0			4	24	0
222	2	H	72	28.0277	60	0	0	1	0	Emerg_surg		1	1	0	0	0	1	0	333.333	4	0	0	333	0	0			2	26	0
223	2	H	69	27.2817	53	0	0	1	0	Emerg_surg		1	0	0	0	0	1	1	220	8	0	3	308	0	0			5	23	0
224	2	H	78	30.1038	53	0	0	1	0	Emerg_surg		1	0	0	0	0	1	1	236	20	0	7	205	0	1	4	Coma	10	18	0
225	2	F	74	22.719	72	0	0	1	0	Emerg_surg		1	0	0	0	0	1	0	344	20	1	14	206	0	0			14	14	1	1	0													1	0	Curative	19	1
226	2	F	73	48.8495	44	0	0	1	0	Emerg_surg		1	0	0	0	0	1	0	226.667	26	0	23	329	0	1	5	Respi_fail	24	4	1	0	0													1	0	Preventive	19	1
227	2	F	62	27.3437	49	0	0	0	0	Emerg_surg		1	0	0	0	0	1	0	347.619	6	0	4	300	0	0			5	23	0
228	2	H	70	30.863	59	1	1	1	0	Emerg_surg		1	0	0	0	0	1	0	370	3	0	1	370	0	0			2	26	0
229	2	H	46	24.3375	44	0	0	0	0	Emerg_surg		1	0	0	0	0	0	1	296.667	9	0	5	128	0	0			6	22	1	0	0													1	0	Preventive	21	1
230	2	H	29	33.4124	32	0	0	0	0	Emerg_surg		1	0	0	0	0	0	1	333.333	17	0	11	277	0	0			12	16	0
231	2	H	51	34.3506	80	0	0	1	0	Emerg_surg		1	0	0	0	1	0	0	128.889	44	0	30		0	0			32	0	0
232	2	H	32	25.6971	54	0	0	0	0	Med	Trauma_head_injury	0		0	0	0	0	0	221.25	8	0	3	263	0	0			4	24	1	0.5	0													1	0	Curative	24	1
233	2	H	58	31.4879	24	0	0	1	0	Emerg_surg		1	0	0	0	0	1	0	330	18	0	9	157	0	0			9	19	1	0	0													1	0	Preventive	20	1
234	2	H	48	19.257	42	0	0	0	0	Emerg_surg		1	0	0	0	1	0	1	225.455	5	1	2	226	0	0			3	25	0
235	2	F	60	22.2222	41	1	0	0	0	Emerg_surg		1	0	0	0	0	0	1	134	18	0	13	287	0	0			14	14	1	0	0													1	0	Preventive	8	1
236	2	H	74	20.6193	42	0	0	1	0	Med	Trauma_head_injury	0		0	0	0	1	0	415	5	0	2	288	0	0			3	25	0
237	2	H	70	18.9565	66	0	0	0	0	Elect_surg		1	0	0	0	0	0	1	452.381	6	0	1	452	0	0			2	26	0
238	2	H	69	29.0688	42	0	0	1	0	Med	Trauma_head_injury	0		0	0	0	1	1	352.381	12	0	6	587	0	0			7	21	0
239	2	F	48	22.4766	44	0	0	0	1	Elect_surg		1	6	1	0	1	0	1	293.333	6	0	3	167	0	0			4	24	1	0	0													1	0	Preventive	19	1
240	2	H	60	26.3329	43	0	0	0	0	Elect_surg		1	7	1	0	1	0	0	144	6	0	3	305	0	0			4	24	0
241	2	H	65	22.3954	32	0	0	0	0	Med	Trauma_head_injury	0		0	0	0	1	0	403.333	5	0	2	319	0	0			2	26	0
242	2	F	61	29.3333	52	0	0	1	0	Emerg_surg		1	0	0	0	0	1	0	330	23	0	18	388	0	0			20	8	1	0	0													1	0	Preventive	23	1
243	2	H	63	32.4219	52	0	0	1	0	Emerg_surg		1	0	0	0	0	1	0	410	4	0	2	208	0	0			3	25	0
244	2	F	62	21.2306	49	0	0	0	0	Emerg_surg		1	0	0	0	0	1	0	516.667	6	0	2	384	0	0			4	24	0
245	2	F	69	30.1103	45	0	0	1	0	Emerg_surg		1	0	0	0	0	1	0	276.667	14	0	8	126	0	0			10	18	1	0	0													1	0	Preventive	22	1
246	2	H	67	40.4898	50	0	0	1	0	Med	Nn_trauma_head_inj	0		0	0	0	1	0	230	17	0	2	303	0	1	6	Shock_CPR	8	20	1	0	0													1	0	Preventive	24	1
247	2	H	83	31.7739	56	0	0	0	0	Med	Respiratory_fail	0		1	0	0	0	0	160	4	0	1	160	0	0			2	26	0
248	2	H	41	20.3816	55	0	0	0	0	Emerg_surg		1	0	0	0	0	1	1	284	21	0	15	432	0	0			16	12	0
249	2	H	73	28.4091	39	0	0	1	0	Emerg_surg		1	2	0	0	0	0	1	195.238	6	0	1	275	0	0			3	25	0
250	2	F	85	22.4813	73	0	0	0	0	Med	Trauma	0		0	0	0	0	0	140	27	0	16	236	0	1	3	Coma	17	11	1	0	1	1	Curative	4	1	4	8	5	30	2	8	1	Reintubation	1	0	Preventive	20	1
251	2	H	44	20.5289	40	0	0	0	0	Med	Trauma_head_injury	0		0	0	0	0	0	148	34	0	31	400	0	0			31	0	0
252	2	H	55	28.075	47	0	1	0	0	Emerg_surg		1	1	0	0	0	0	1	336	5	0	2	303	0	0			5	23	0
253	2	F	53	30.0781	55	0	0	0	0	Emerg_surg		1	0	0	0	0	0	1	157.143	17	0	6	329	0	0			10	18	0
254	2	F	80	38.4088	68	0	0	0	0	Med	Nn_trauma_head_inj	0		0	0	1	1	0	75.5556	48	0	2	250	0	0		Respi_fail	26	9	1	12	0													1	1	Curative	9	1
255	2	F	75	26.4463	31	0	0	0	0	Elect_surg		1	1	1	0	0	0	0	211.429	4	0	1	220	0	0			2	26	0
256	2	F	51	29.7609	40	0	0	1	0	Med	Nn_trauma_head_inj	0		0	0	0	1	0	466.667	4	0	1	428	0	0			2	26	0
257	2	H	69	25.1429	65	1	0	1	1	Med	Trauma_head_injury	0		0	0	0	1	1	97.1429	76	0	52	81	0	0			54	0	1	0	1	0	Curative	10	1	10	5	8	35	1	10	0		1	0	Curative	24	1
258	2	F	49	55.0625	26	0	1	1	0	Emerg_surg		1	3	1	0	0	0	0	140	3	0	1	140	0	0			2	26	1	0	1	1	Preventive	3	2	13	10	6	25	1	13	0		0
259	2	H	78	23.3377	60	0	0	0	0	Emerg_surg		1	0	0	0	0	0	1	165	12	0	8	244	0	0			9	19	1	0	0													1	0	Curative	11	2
260	2	H	72	31.4879	61	0	0	1	0	Med	Abdominal_sepsis	0		0	0	0	0	1	135	68	0	19	300	1	1	2	Respi_fail	40	0	1	0	1	1	Curative	3	4	4	10	6	40	1	4	1	Reintubation	1	0	Preventive	24	1
261	2	H	57	20.984	47	0	0	1	0	Med	Trauma_head_injury	0		0	0	0	1	0	210	25	1	23	293	0	0			24	4	0
262	2	H	72	30.854	55	0	0	0	0	Emerg_surg		1	0	0	0	0	0	1	371.429	4	0	2	247	0	0			4	24	0
263	2	H	18	19.6927	19	0	0	0	0	Emerg_surg		1	0	0	0	0	0	0	556.667	15	0	11	370	0	0			13	15	0
264	2	H	68	44.8118	43	0	0	1	0	Med	Respiratory_fail	0		1	0	0	0	1	71	8	0	5	232	0	0			6	22	1	0	1	0	Preventive	2	6	12	12	6	40	2	9	0		0
265	2	F	53	14.1285	23	1	0	0	0	Med	Respiratory_fail	0		1	0	0	0	0	122.857	17	0	1	123	1	1	1	Respi_fail	4	24	1	10	1	0	Curative	2	6	4	10	6	50	1	4	1	Reintubation	1	0	Curative	2	6
266	2	H	69	31.378	65	0	0	1	0	Emerg_surg		1	0	0	0	0	0	0	154.545	8	0	6	227	0	0			7	21	0
267	2	H	83	23.5883	69	0	0	0	0	Med	Cardiac_failure	0		0	0	0	0	1	396.667	7	1	6	348	0	0			7	21	0
268	2	F	68	38.3687	68	0	0	1	0	Emerg_surg		1	0	0	0	0	1	0	322	16	0	11	271	1	1	0	Respi_fail	14	14	0
269	2	H	40	24.3767	73	0	0	0	0	Emerg_surg		1	0	0	0	0	0	1	496.667	19	0	8	297	0	0			9	19	0
270	2	F	71	25.3155	65	0	0	0	0	Elect_surg		1	0	0	0	0	0	1	443.333	8	0	1	420	0	0			4	24	0
271	2	H	24	18.0785	39	0	0	0	0	Med	Other	0		0	0	0	0	1	310	9	0	5	244	0	0			8	20	0
272	2	F	79	23.3067	39	0	0	0	0	Emerg_surg		1	0	0	0	0	0	1	347.619	2	0	0	348	0	0			2	26	0
273	2	H	18	24.2123	53	0	0	0	0	Emerg_surg		1	0	0	0	0	0	0	348.571	21	0	19	531	0	0			20	8	0
274	2	H	56	37.4483	35	0	0	0	0	Emerg_surg		1	0	1	0	0	0	0	213.846	4	0	1	214	0	0			2	26	1	0	0													1	0	Preventive	24	1
275	2	F	80	44	59	0	1	1	0	Med	Other	0		0	0	0	0	1	164	3	0	1	190	0	0			2	26	1	12	1	0	Other	8	1	8				1	8	0		0
276	2	H	71	32.7442	59	1	0	0	0	Emerg_surg		1	0	0	0	0	0	1	146	13	0	11	240	0	0			12	16	0
277	2	F	69	27.3437	59	0	0	1	0	Emerg_surg		1	0	0	0	0	0	0	465	35	0	2	310	0	0			9	19	0
278	2	F	56	38.5788	37	0	0	1	0	Med	Nn_trauma_head_inj	0		0	0	0	1	0	122	3	0	2	247	0	0			2	26	0
279	2	F	50	20.3428	47	0	0	0	0	Emerg_surg		1	0	0	0	0	1	1	304.286	10	0	2	336	0	0			3	25	0
280	2	H	44	26.2985	32	0	0	0	0	Med	Trauma_head_injury	0		0	0	0	0	0	406.667	3	0	2	206	0	0			3	25	0
281	2	H	48	29.5858	41	0	0	0	0	Emerg_surg		1	0	0	0	0	1	0	266.667	29	0	21	392	0	0			22	6	0
282	2	F	80	32	50	0	0	1	0	Emerg_surg		1	0	0	0	0	0	0	373.333	5	0	1	373	0	0			2	26	0
283	2	H	64	35.713	50	0	1	1	0	Emerg_surg		1	0	0	0	0	0	0	170	14	0	2	107	0	0			2	26	1	0	1	3	Curative	8	1	8	10	6	70	6	6.66667	0		1	0	Preventive	21	1
284	2	F	71	21.7784	49	0	0	1	0	Emerg_surg		1	0	0	0	0	1	1	313.333	6	0	4	217	0	0			5	23	0
285	2	F	51	24.6097	36	0	0	0	0	Emerg_surg		1	0	0	0	0	0	1	279.167	5	0	1	279	0	0			2	26	0
286	2	F	69	27.852	52	0	0	1	0	Emerg_surg		1	0	0	0	0	0	1	245	4	0	1	220	0	0			2	26	0
287	2	F	22	19.6927	42	0	0	0	0	Emerg_surg		1	0	0	0	0	0	1	472	16	0	11	300	0	0			12	16	0
288	2	F	67	99	42	0	0	0	0	Emerg_surg		1	0	0	0	0	1	0	433.333	2	0	0	433	0	0			2	26	0
289	2	H	33	99	32	0	0	0	0	Med	Trauma	0		0	0	0	0	0	506.667	3	0	1	405	0	0			1	27	0
290	2	F	61	20.2848	57	0	0	0	0	Med	Trauma_head_injury	0		0	0	0	1	0	310	5	0	1	310	0	0			2	26	0
[truncated: 8 more columns]
